# Supplementary material for: Health care system efficiency and life expectancy: A 140-country study
Source: PLoS One. 2021 Jul 9;16(7):e0253450. doi: 10.1371/journal.pone.0253450 (PMC8270475; doi:10.1371/journal.pone.0253450)
Supplement: S1 Data — (XLSX) [file pone.0253450.s003.xlsx]

## Sheet: Raw data
Country	Life_expectancy_at_birth	Health_expenditure	Education_Index	Infants_lacking_immunization_DTP_pct_of_one_year_olds	Infants_lacking_immunization_measles_pct_of_one_year_olds	Domestic_general_government_health_expenditure_pct_of_GDP	Population_using_at_least_basic_sanitation_services_pct	Unemployment_total_pct_of_labour_force	Income_inequality_Gini_coefficient	Old_age_dependency_ratio_old_age_65_and_older_per_100_people_ages_15_64
Afghanistan	63.8	179.214	0.406	27	36	5	42	1.6	28.2	4.7
Albania	78.2	760.919	0.761	1	4	41	98	15.2	12.2	18.9
Angola	59.9	181.482	0.487	33	55	44	49	7.3	32.4	4.5
Argentina	76.2	1398.38	0.834	3	10	74	94	8	14	17
Armenia	74.6	807.741	0.755	3	3	16	93	17.6	8.6	16
Australia	83	4148.36	0.919	2	5	68	100	5.7	8.3	23
Austria	81.3	4645.78	0.865	5	5	73	100	6	7.4	28.3
Azerbaijan	72.5	1113.11	0.685	2	2	20	92	5	10.1	8.2
Bangladesh	71.8	82.176	0.496	1	3	18	47	4.4	27.6	7.8
Belarus	74	1056.07	0.839	1	2	61	98	5.8	6.5	20.9
Belgium	81.1	4221.4	0.893	1	4	84	99	7.8	8.8	28.4
Belize	74.2	473.909	0.696	2	5	66	88	7.9	21.3	7.1
Benin	60.9	78.39	0.472	16	32	21	16	2.4	36.4	6
Bhutan	70.8	313.04	0.437	1	3	74	68	2.3	27.4	8.7
Bosnia and Herzegovina	77	1083.39	0.708	10	32	71	95	25.4	12.9	21.5
Botswana	68.2	882.035	0.659	2	3	56	76	18	35.4	6.5
Brazil	75.2	1675.6	0.685	5	5	42	87	11.6	23.6	11.9
Bulgaria	74.7	1459.03	0.812	6	8	51	86	7.6	11.7	31.3
Burkina Faso	60.4	111.656	0.286	5	12	40	19	6.4	30.6	4.6
Burundi	60.5	42.718	0.429	3	7	23	46	1.6	29.7	4.1
Cabo Verde	72.3	323.128	0.539	4	7	57	72	12.3	21.4	6.8
Cambodia	69	211.487	0.472	6	16	22	57	1.1	19.2	6.6
Cameroon	58.1	154.395	0.558	8	22	13	39	3.5	30.5	5
Canada	82.1	4524.35	0.89	5	11	73	99	7	7.9	24.3
Central African Republic	51.6	31.433	0.352	31	51	15	25	6.7	41.8	5.4
Chad	53.4	83.88	0.278	45	63	19	9	2.4	37.9	4.9
Chile	79.8	1898.13	0.8	1	7	58	100	6.7	15.6	15.8
Colombia	76.7	779.213	0.68	7	7	62	89	8.7	22.6	11.7
Comoros	63.7	189.316	0.474	4	10	15	36	3.9	44.2	5.1
Congo	63.6	248.584	0.539	24	33	42	20	9.7	22.6	4.7
Congo (Democratic Republic of the)	59.7	31.395	0.486	20	23	12	20	4.3	30.7	6
Costa Rica	79.7	1145.85	0.713	1	7	75	98	8.6	17.8	13
Croatia	78	1578.38	0.797	2	10	78	97	13.1	8.9	29.7
Cyprus	80.5	2208.14	0.811	2	10	42	99	13	13.1	18.7
Czechia	78.9	2253.24	0.892	2	2	82	99	4	5.4	27.9
Denmark	80.6	4791.77	0.92	3	6	84	100	6.2	7.7	30.4
Dominican Republic	73.5	896.582	0.655	2	15	46	84	7.3	22	10.3
Ecuador	76.4	873.096	0.714	6	14	51	87	4.6	20	10.5
Egypt	71.5	481.206	0.604	4	5	29	94	12.4	28.3	8.4
El Salvador	72.6	498.33	0.564	3	10	64	87	4.4	22.3	12.3
Estonia	78.1	1913.86	0.882	6	7	75	99	6.8	9.4	29.4
Eswatini (Kingdom of)	57	730.114	0.541	4	11	69	58	22.7	29.4	7
Ethiopia	65.5	64.68	0.331	15	34	28	7	1.9	23.7	6.3
Finland	81.4	3804.94	0.915	1	6	77	99	8.8	8.4	33.1
France	82.3	4381.27	0.809	1	10	83	99	10.1	12.1	30.9
Gabon	65.4	512.244	0.628	17	36	65	47	19.6	22.3	6
Gambia	61.2	63.536	0.373	1	3	19	39	9.4	36.4	5
Georgia	73.2	777.504	0.845	3	7	37	90	14	11.5	21.9
Germany	80.9	4958.26	0.946	2	3	85	99	4.1	8.3	32.6
Ghana	63.1	168.52	0.557	6	11	38	18	6.8	28.8	5.1
Greece	81.7	2056.07	0.824	1	3	61	99	23.5	12.9	32.8
Guatemala	73.5	427.344	0.511	4	14	37	65	2.8	28.4	7.7
Guinea	60.2	110.385	0.34	37	52	12	22	3.7	32.2	5.5
Guinea-Bissau	57.3	93.147	0.401	11	14	44	20	4.2	39.4	5
Guyana	69.5	305.97	0.6	3	1	59	86	12.3	18.4	9.2
Haiti	62.9	89.37	0.437	16	31	15	34	13.7	38.4	7.7
Honduras	74.7	364.392	0.501	6	4	46	80	4.7	25.8	7.1
Hungary	76.3	1903.65	0.815	1	1	66	98	5.1	7.7	26.6
Iceland	82.6	3885.98	0.912	4	9	82	99	3	5.9	21.4
India	68.9	227.365	0.555	9	12	25	57	2.7	27.3	8.7
Indonesia	71	333.188	0.623	15	24	45	71	4.3	17.6	8.2
Iraq	70.1	544.929	0.51	13	20	21	92	8.1	21.1	5.5
Ireland	81.6	4647.05	0.918	2	8	72	91	8.4	8.6	20.2
Israel	82.5	2390.24	0.874	6	3	63	100	4.8	12.7	18.9
Italy	83	3091.41	0.79	2	13	74	99	11.7	12.3	34.7
Jamaica	74.2	495.015	0.687	1	5	61	87	13.2	16.2	12.8
Japan	84.1	4153.77	0.846	1	4	84	100	3.1	12.1	44
Jordan	74.2	457.6	0.676	1	4	63	97	15.3	16	6.2
Kazakhstan	72.1	820.645	0.809	7	1	59	98	5	7.9	10.5
Kenya	65.4	130.095	0.518	4	4	36	29	9.6	26.3	3.8
Korea (Republic of)	82.4	2556.46	0.862	2	2	59	100	3.7	14	18.2
Kyrgyzstan	71.1	218.13	0.735	3	3	39	97	7.2	9.8	6.8
Lao People's Democratic Republic	66.9	143.904	0.485	28	34	32	72	0.7	25.9	6.2
Latvia	74.9	1470.02	0.865	1	7	55	92	9.6	10.1	30.2
Lesotho	52.1	237.816	0.499	2	10	64	41	24.2	30.5	7.8
Liberia	62.8	112.896	0.417	1	20	14	17	2.2	31	5.8
Lithuania	75.2	1878.14	0.887	3	6	66	93	7.9	10.3	28.6
Luxembourg	81.8	5824.34	0.798	1	1	81	98	6.3	9.7	20.1
Madagascar	65.9	83.82	0.494	16	41	48	10	1.8	25.6	5.2
Malawi	62.7	111.72	0.455	11	19	28	26	5.7	30.4	5
Maldives	78	1380.01	0.563	1	1	73	99	6.1	23	5.1
Mali	58	75.012	0.284	22	34	31	38	9.7	31.5	5.1
Malta	82.1	3313.31	0.818	3	7	63	100	4.7	8.1	29.2
Mauritania	64.2	154.98	0.378	14	28	37	46	10.4	32.7	5.5
Mauritius	74.6	1116.69	0.728	3	8	44	96	6.8	14	14.8
Mexico	74.9	978.505	0.678	4	4	52	90	3.9	21.2	10.4
Moldova (Republic of)	71.6	535.5	0.707	6	12	49	76	4.2	10.3	14.1
Mongolia	69.3	427.31	0.731	1	2	57	58	7.2	13.7	5.9
Mozambique	58.3	59.568	0.381	10	15	53	28	3.4	32.6	5.6
Namibia	62.6	944.034	0.571	10	25	62	34	23.4	32.9	6.2
Nepal	69.8	154.161	0.502	8	17	19	59	1.4	24.8	9
Netherlands	81.9	4961.84	0.906	2	6	81	98	6	7.2	28.2
Nicaragua	73.9	435.174	0.562	1	1	61	74	4.3	23.6	7.6
Niger	61.1	56.544	0.233	8	24	24	13	0.3	27.4	5.5
Nigeria	53.5	196.164	0.475	30	35	13	38	6.2	36.6	5.2
Norway	82	6743.1	0.918	1	4	85	98	4.7	7.4	25.3
Pakistan	66.8	129.052	0.407	18	25	28	58	3.4	29	7.2
Panama	78	1568.33	0.692	4	5	66	82	3.3	20	11.9
Paraguay	73.8	910.48	0.631	6	15	52	89	5.3	21.9	9.5
Peru	76	633.165	0.691	6	12	64	74	3.5	19.6	11.6
Philippines	70.8	317.24	0.663	13	20	32	75	2.7	17.6	7.5
Poland	78.1	1696.11	0.866	1	4	70	98	6.2	9.2	23.7
Portugal	81.4	2475.75	0.759	1	2	66	100	11.1	13.6	32.6
Romania	75.6	1089.1	0.762	6	14	78	84	5.9	11.4	25.9
Russian Federation	71.8	1294.1	0.826	3	2	57	90	5.6	9.3	20.2
Rwanda	67.9	124.576	0.45	1	5	34	65	1	29.8	4.9
Saint Lucia	75.8	633.774	0.675	5	1	42	88	21.3	15.2	13.2
Sao Tome and Principe	69.7	177.24	0.534	3	7	40	43	13.6	19.7	5.4
Senegal	67.1	170.72	0.348	4	7	33	51	6.6	31.1	5.7
Serbia	75.5	1356.17	0.775	3	18	58	98	15.3	14.5	26.2
Sierra Leone	53.4	227.04	0.387	3	15	11	15	4.7	35.4	5.4
Slovakia	77	2076.54	0.822	1	5	80	98	9.7	6.8	20.7
Slovenia	80.9	2542.52	0.885	2	8	72	99	8	5.5	27.7
South Africa	63.2	991.926	0.721	14	15	54	75	26.6	30.3	7.8
Spain	83.1	3002.04	0.822	2	3	71	100	19.6	15.2	28.5
Sri Lanka	76.5	446.433	0.749	1	1	43	95	4.4	11.2	14.9
Sudan	64.7	248.349	0.336	3	14	19	36	13	35.9	6.3
Suriname	71.4	826.123	0.659	8	3	69	84	7.3	21.6	10.2
Sweden	82.4	5050.95	0.914	1	3	84	99	7	6.9	31.6
Switzerland	83.3	7028.42	0.896	2	6	63	100	4.9	7.6	27.2
Tajikistan	70.4	194.95	0.67	2	3	29	97	11	13.9	4.9
Tanzania (United Republic of)	63.8	111.11	0.416	1	10	41	28	2.1	24.9	4.8
Thailand	76.4	581.27	0.65	1	1	78	98	0.7	16.6	15.4
Timor-Leste	68.7	302.64	0.495	14	26	56	52	3	28.7	7.7
Togo	60.2	99.066	0.506	7	13	20	16	1.7	30.9	5.1
Trinidad and Tobago	73.1	1901.77	0.721	3	14	53	93	3	14.7	14.4
Tunisia	76.1	761.39	0.656	1	4	57	91	15.5	21.4	11.5
Turkey	76.9	1017.55	0.71	1	2	78	97	10.8	15.2	12.1
Turkmenistan	67.8	1032.83	0.628	1	1	19	98	3.8	17.9	6.4
Uganda	62	109.554	0.504	1	21	17	18	1.8	29.7	3.8
Ukraine	71.7	514.426	0.797	58	58	42	96	9.4	6.8	23.1
United Kingdom	81.1	3863.65	0.914	2	8	80	99	4.8	10.3	28.3
United States	78.9	9171.07	0.899	2	8	52	100	4.9	12.7	22.8
Uruguay	77.5	1839.11	0.745	3	5	72	96	7.8	14.3	22.6
Uzbekistan	71.2	370.44	0.708	1	1	46	100	5.2	12.8	6.1
Vanuatu	70	102.675	0.54	7	16	54	36	5.7	16.7	6.5
Venezuela (Bolivarian Republic of)	72.4	548.192	0.722	3	12	24	94	7.5	17.8	10.2
Viet Nam	75.2	336.072	0.621	4	1	47	82	1.9	17.2	9.7
Zambia	62.5	166.635	0.552	1	7	38	26	7.4	33	4
Zimbabwe	60.3	233.966	0.567	6	5	47	37	5.2	23.5	5.3

## Sheet: Derived data
Country	Efficiency	Slack
Afghanistan	1.14576	9.29947
Albania	1	0
Angola	1.22087	13.2298
Argentina	1.05339	4.0682
Armenia	1.0507	3.78246
Australia	1.0132	1.0953
Austria	1.03444	2.8
Azerbaijan	1.09755	7.0724
Bangladesh	1	0
Belarus	1.0723	5.35014
Belgium	1.03699	3
Belize	1.033	2.44853
Benin	1.16417	9.99788
Bhutan	1.05779	4.09157
Bosnia and Herzegovina	1.0319	2.45661
Botswana	1.15355	10.472
Brazil	1.07569	5.69199
Bulgaria	1.07637	5.70467
Burkina Faso	1.19528	11.7948
Burundi	1.03137	1.89802
Cabo Verde	1.03771	2.72666
Cambodia	1.06568	4.53164
Cameroon	1.25245	14.6671
Canada	1.02436	2
Central African Republic	1.15715	8.10905
Chad	1.345	18.4228
Chile	1.01996	1.59271
Colombia	1.02049	1.57129
Comoros	1.14968	9.53474
Congo	1.16397	10.4284
Congo (Democratic Republic of the)	1	0
Costa Rica	1	0
Croatia	1.03427	2.67324
Cyprus	1.01975	1.59025
Czechia	1.04172	3.29174
Denmark	1.04342	3.5
Dominican Republic	1.07114	5.22865
Ecuador	1.02928	2.23713
Egypt	1.07256	5.18797
El Salvador	1.05758	4.18054
Estonia	1.04261	3.32809
Eswatini (Kingdom of)	1.36901	21.0335
Ethiopia	1.03254	2.13109
Finland	1.02945	2.39712
France	1.02187	1.8
Gabon	1.17516	11.4558
Gambia	1.10063	6.1585
Georgia	1.06919	5.06463
Germany	1.03956	3.2
Ghana	1.1562	9.85626
Greece	1.00059	0.0480738
Guatemala	1.03776	2.77514
Guinea	1.19897	11.9778
Guinea-Bissau	1.25562	14.6469
Guyana	1.07621	5.29689
Haiti	1.14303	8.99634
Honduras	1.01116	0.833596
Hungary	1.06691	5.10512
Iceland	1.01534	1.26748
India	1.07031	4.84427
Indonesia	1.05861	4.16138
Iraq	1.09889	6.93243
Ireland	1.03064	2.5
Israel	1	0
Italy	1.00214	0.177601
Jamaica	1.03454	2.56262
Japan	1	0
Jordan	1.03181	2.36036
Kazakhstan	1.08783	6.33274
Kenya	1.10767	7.0417
Korea (Republic of)	1.00319	0.263015
Kyrgyzstan	1.03545	2.5206
Lao People's Democratic Republic	1.0856	5.72662
Latvia	1.07382	5.52941
Lesotho	1.41812	21.7842
Liberia	1.14986	9.41138
Lithuania	1.08175	6.14773
Luxembourg	1.02812	2.3
Madagascar	1.08986	5.92202
Malawi	1.15145	9.49563
Maldives	1.02855	2.22689
Mali	1.2085	12.093
Malta	1.01547	1.27026
Mauritania	1.13357	8.57494
Mauritius	1.06684	4.98635
Mexico	1.05538	4.14789
Moldova (Republic of)	1.07516	5.38146
Mongolia	1.10065	6.97474
Mozambique	1.13916	8.11301
Namibia	1.2606	16.3136
Nepal	1.04246	2.96397
Netherlands	1.02686	2.2
Nicaragua	1.03339	2.46737
Niger	1.07516	4.59246
Nigeria	1.37059	19.8264
Norway	1.02561	2.1
Pakistan	1.08425	5.62773
Panama	1.03398	2.65062
Paraguay	1.06752	4.98281
Peru	1.01986	1.50941
Philippines	1.05858	4.14781
Poland	1.03634	2.83814
Portugal	1.01454	1.18386
Romania	1.05131	3.87885
Russian Federation	1.11467	8.23358
Rwanda	1.0658	4.46779
Saint Lucia	1.02259	1.7127
Sao Tome and Principe	1.04839	3.37303
Senegal	1.08772	5.88572
Serbia	1.0619	4.67324
Sierra Leone	1.3809	20.3399
Slovakia	1.06226	4.79414
Slovenia	1.02162	1.74934
South Africa	1.25159	15.9002
Spain	1	0
Sri Lanka	1	0
Sudan	1.14413	9.32527
Suriname	1.0988	7.05409
Sweden	1.02063	1.7
Switzerland	1.0096	0.8
Tajikistan	1.04134	2.91019
Tanzania (United Republic of)	1.13146	8.38746
Thailand	1.01085	0.828881
Timor-Leste	1.0881	6.0523
Togo	1.19645	11.8262
Trinidad and Tobago	1.11356	8.30089
Tunisia	1.02762	2.10184
Turkey	1.02991	2.30004
Turkmenistan	1.16902	11.4596
Uganda	1.16398	10.1666
Ukraine	1.07207	5.16755
United Kingdom	1.03389	2.7481
United States	1.06591	5.2
Uruguay	1.04851	3.7599
Uzbekistan	1.06187	4.40484
Vanuatu	1.02964	2.07451
Venezuela (Bolivarian Republic of)	1.06423	4.65007
Viet Nam	1	0
Zambia	1.1669	10.431
Zimbabwe	1.22442	13.5327
